# Supplementary material for: Atypical Neurogenesis, Astrogliosis, and Excessive Hilar Interneuron Loss Are Associated with the Development of Post-Traumatic Epilepsy
Source: Cells. 2023 Apr 25;12(9):1248. doi: 10.3390/cells12091248 (PMC10177146; doi:10.3390/cells12091248)
Supplement: Supplementary file 1 [file cells-12-01248-s001.zip]

Archive with 2 entries (2 files):
- cells-2204286 - Supplementary Figures for XML.pdf
- cells-2204286 - Supplementary Table for XML.pdf
